# Supplementary material for: Combining Culture-Dependent and Independent Approaches for the Optimization of Epoxiconazole and Fludioxonil-Degrading Bacterial Consortia
Source: Microorganisms. 2021 Oct 7;9(10):2109. doi: 10.3390/microorganisms9102109 (PMC8538489; doi:10.3390/microorganisms9102109)
Supplement: Supplementary file 1 [file microorganisms-09-02109-s001.zip]

Archive with 1 entries (1 files):
- microorganisms-1380303-supplementary.pdf
